# Supplementary material for: The inclusion or exclusion of studies based on critical appraisal results in JBI qualitative systematic reviews: An analysis of practices
Source: Res Synth Methods. 2025 Oct 23;17(2):277–92. doi: 10.1017/rsm.2025.10042 (PMC12873616; doi:10.1017/rsm.2025.10042)
Supplement: Jia and Stern supplementary material [file S1759287925100422sup001.zip]

Archive with 5 entries (4 files):
- S1759287925100422sup001/
- S1759287925100422sup001/Appendix I Data extraction tool.docx
- S1759287925100422sup001/Appendix II Reviews included in this study.docx
- S1759287925100422sup001/Appendix III Reasons for unclear method.docx
- S1759287925100422sup001/Appendix IV References provided in reviews to support the specified method and justification.docx
